# Supplementary material for: Force Fields, Quantum-Mechanical- and Molecular-Dynamics-Based Descriptors of Radiometal–Chelator Complexes
Source: Molecules. 2024 Sep 17;29(18):4416. doi: 10.3390/molecules29184416 (PMC11434398; doi:10.3390/molecules29184416)
Supplement: Supplementary file 1 [file molecules-29-04416-s001.zip]

Archive with 1 entries (1 files):
- molecules-3156509-supplementary.pdf
